# Supplementary material for: Rope-based oral fluid sampling for early detection of classical swine fever in domestic pigs at group level
Source: BMC Vet Res. 2017 Jan 5;13:5. doi: 10.1186/s12917-016-0930-2 (PMC5217651; doi:10.1186/s12917-016-0930-2)
Supplement: Additional file 1: — Body temperature and clinical score of the individual animals through the course of the experiment. (XLSX 24 kb) [file 12917_2016_930_MOESM1_ESM.xlsx]

## Sheet: bodytemp
		Day
	Animal ID	-1	0	1	2	3	4	5	6	7	8	9	10	11	12	13	14	15
Group 1	OM#9	39.5	39	39.3	39.4	39.3	39.4	39.8	39.5	40.2	40.2	40.7	40.6	40.3	39.1	39.5	39	40.9
	OM#10	39.7	38.9	39.1	38.8	39.5	39.9	41.6	40.3	41.5	41.8	41.4	41.2	41.7	41.5	41.5	41.1	40.6
	OM#11	39.1	39.4	39.2	38.3	38.5	39.7	38.9	39.4	41	40.8	40	41.5	41.2	41.6	40.9	41.6	41.7
	OM#12	39.2	38.9	39.3	38.9	38.8	39.7	41.3	39.8	41.5	41.3	40.5	41.4	41.4	41.3	40.7	40.2	40.4
Group 2	OM#5	39.3	39.2	39.1	39.6	39.4	39.7	40.3	40.1	40.5	40.6	40.7	41.7	41.1	41.8	41.4	41.1	41.5
	OM#6	39.4	39	40.2	39.7	39.3	39.2	40.2	39.8	40.7	40.4	40.9	40.1	41.5	40.3	40.2	40	40.9
	OM#7	39.3	39.1	39.2	39.5	39.4	39.8	40.8	41.5	41.7	41.5
	OM#8	39	38.8	39.1	39.9	39.1	39.1	40	40	39.9	40.7	40.9	41.5	41.2	40.5	41.1	41.3	41.3

## Sheet: clinical score group1
	-1dpi				0dpi				1dpi				2dpi				3dpi				4dpi				5dpi				6dpi
	#9	#10	#11	#12	#9	#10	#11	#12	#9	#10	#11	#12	#9	#10	#11	#12	#9	#10	#11	#12	#9	#10	#11	#12	#9	#10	#11	#12	#9	#10	#11	#12
1	0	0	0	0	0	0	0	0	0	0	0	0	0	0	0	0	0	0	0	0	0	0	0	0	0	1	0	0	0	0	0	0
2	0	0	0	0	0	0	0	0	0	0	0	0	0	0	0	0	0	0	0	0	0	0	0	0	0	1	0	0	0	0	0	0
3	0	0	0	0	0	0	0	0	0	0	0	0	0	0	0	0	0	0	0	0	0	0	0	0	0	0	0	0	0	0	0	0
4	0	0	0	0	0	0	0	0	0	0	0	0	0	0	0	0	0	0	0	0	0	0	0	0	0	0	0	0	0	0	0	0
5	0	0	0	0	0	0	0	0	0	0	0	0	0	0	0	0	0	0	0	0	0	0	0	0	0	0	0	0	0	0	0	0
6	0	0	0	0	0	0	0	0	0	0	0	0	0	0	0	0	1	0	1	1	0	1	1	0	1	1	1	1	1	1	1	1
7	0	0	0	0	0	0	0	0	1	0	1	0	1	1	1	0	0	0	0	0	1	0	0	0	1	1	1	0	0	0	0	0
8	0	0	0	0	0	0	0	0	0	0	0	0	0	0	0	0	0	0	0	0	0	0	0	0	0	1	0	0	0	0	0	0
9	0	0	0	0	0	0	0	0	0	0	0	0	0	0	0	0	0	0	0	0	0	0	0	0	0	0	0	0	0	0	0	0
10	0	0	0	0	0	0	0	0	0	0	0	0	0	0	0	0	0	0	0	0	0	0	0	0	0	0	0	0	0	0	0	0
Total	0	0	0	0	0	0	0	0	1	0	1	0	1	1	1	0	1	0	1	1	1	1	1	0	2	5	2	1	1	1	1	1
	7dpi				8dpi				9dpi				10dpi				11dpi				12dpi				13dpi				14dpi
	#9	#10	#11	#12	#9	#10	#11	#12	#9	#10	#11	#12	#9	#10	#11	#12	#9	#10	#11	#12	#9	#10	#11	#12	#9	#10	#11	#12	#9	#10	#11	#12
1	1	1	1	1	1	0	1	1	1	1	1	1	1	1	1	1	1	1	1	1	1	1	1	1	0	0	1	0	0	0	0	1
2	0	0	0	0	0	1	0	0	0	2	1	0	0	1	0	0	0	2	1	1	0	0	0	0	0	0	0	0	0	0	0	2
3	0	0	0	0	2	0	1	0	0	1	0	1	0	0	0	0	0	1	1	1	0	2	2	2	0	1	1	0	0	1	1	2
4	0	0	0	0	0	0	0	0	0	0	0	0	0	0	0	0	0	0	0	0	0	0	0	0	0	0	0	0	0	0	0	1
5	0	0	0	0	0	0	0	0	0	0	0	0	0	0	0	0	0	0	0	0	0	0	0	0	0	0	0	0	0	0	0	2
6	1	1	1	1	1	1	1	1	1	1	1	1	1	1	1	1	1	1	1	1	1	1	1	1	1	1	1	1	1	1	1	1
7	1	1	1	1	1	1	0	0	1	1	1	1	1	1	1	1	1	1	1	1	1	2	2	2	1	1	1	1	1	1	1	2
8	1	1	1	1	0	1	1	1	1	1	1	1	0	0	0	0	0	1	0	0	0	0	0	0	0	0	0	0	0	0	0	0
9	0	0	0	0	1	1	2	2	2	2	1	1	1	1	1	1	0	2	0	2	0	2	0	2	0	1	1	1	0	1	1	2
10	2	2	2	2	1	1	1	1	2	2	2	2	2	2	2	2	2	2	2	2	0	0	0	0	0	0	0	0	0	0	0	0
Total	6	6	6	6	7	6	7	6	8	11	8	8	6	7	6	6	5	11	7	9	3	8	6	8	2	4	5	3	2	4	4	13
	15dpi
	#9	#10	#11	#12
1	0	1	1	1
2	0	2	2	2
3	0	2	2	3
4	0	1	1	2
5	0	2	2	2
6	1	1	1	1
7	1	1	1	2
8	0	2	1	1
9	0	1	1	2
10	0	0	0	0
Total	2	13	12	16

## Sheet: clinical score group2
	-2dpi				-1dpi				0dpi				1dpi				2dpi				3dpi				4dpi				5dpi				6dpi
	#5	#6	#7	#8	#5	#6	#7	#8	#5	#6	#7	#8	#5	#6	#7	#8	#5	#6	#7	#8	#5	#6	#7	#8	#5	#6	#7	#8	#5	#6	#7	#8	#5	#6	#7	#8
1	0	0	0	0	0	0	0	0	0	0	0	0	0	0	0	0	0	0	0	0	0	0	0	0	0	0	0	0	1	1	1	1	1	1	1	1
2	0	0	0	0	0	0	0	0	0	0	0	0	0	0	0	0	0	0	0	0	0	0	0	0	0	0	0	0	0	0	0	0	0	1	1	0
3	0	0	0	0	0	0	0	0	0	0	0	0	0	0	0	0	0	0	0	0	0	0	0	0	0	0	0	0	1	1	1	0	1	0	1	0
4	0	0	0	0	0	0	0	0	0	0	0	0	0	0	0	0	0	0	0	0	0	0	0	0	0	0	0	0	0	0	0	0	0	1	0	0
5	0	0	0	0	0	0	0	0	0	0	0	0	0	0	0	0	0	0	0	0	0	0	0	0	0	0	0	0	0	0	0	0	0	0	0	0
6	0	0	0	0	0	0	0	0	0	0	0	0	0	0	0	0	0	0	0	0	0	0	0	0	0	0	0	0	0	0	0	0	0	0	0	0
7	0	0	0	0	0	0	0	0	0	0	0	0	0	0	0	1	1	0	0	1	0	0	0	1	1	0	0	1	1	1	1	0	1	1	1	0
8	0	0	0	0	0	0	0	0	0	0	0	0	0	0	0	0	0	0	0	0	0	0	0	0	0	0	0	0	0	0	0	0	0	0	0	0
9	0	0	0	0	0	0	0	0	0	0	0	0	0	0	0	0	0	0	0	0	0	0	0	0	0	0	0	0	0	0	0	0	1	1	1	1
10	0	0	0	0	0	0	0	0	0	0	0	0	0	0	0	0	0	0	0	0	0	0	0	0	0	0	0	0	0	0	0	0	0	0	0	0
Total	0	0	0	0	0	0	0	0	0	0	0	0	0	0	0	1	1	0	0	1	0	0	0	1	1	0	0	1	3	3	3	1	4	5	5	2
	7dpi				8dpi				9dpi				10dpi				11dpi				12dpi				13dpi				14dpi
	#5	#6	#7	#8	#5	#6	#7	#8	#5	#6	#7	#8	#5	#6	#7	#8	#5	#6	#7	#8	#5	#6	#7	#8	#5	#6	#7	#8	#5	#6	#7	#8
1	1	1	1	0	1	1	2	1	1	1		1	1	2		1	1	1		1	1	1		2	1	1		1	1	1		1
2	0	1	1	0	1	1	2	1	0	1		1	1	1		1	1	0		1	1	0		1	1	0		1	0	0		0
3	0	1	1	0	1	1	2	1	1	2		0	2	2		1	2	2		2	3	1		2	2	1		1	1	0		1
4	0	1	0	0	0	0	1	0	1	1		0	0	0		0	0	0		0	0	0		0	0	0		0	0	0		0
5	0	0	1	0	0	0	0	0	0	0		0	0	0		0	0	0		0	1	0		0	0	0		0	0	0		0
6	0	1	0	0	0	0	1	0	0	0		0	0	0		0	0	0		1	0	0		1	0	0		0	0	0		0
7	1	0	0	0	0	2	1	0	0	1		1	0	0		1	1	0		1	1	0		0	1	0		0	1	1		1
8	0	1	2	0	2	2	3	1	1	0		1	1	0		1	0	0		0	1	1		1	1	1		1	1	0		1
9	0	2	2	0	2	1	2	2	1	2		2	1	2		2	2	1		1	1	2		1	2	1		2	1	0		1
10	0	2	2	0	2	2	2	2	2	2		2	2	2		2	2	2		2	2	2		2	2	2		2	2	2		2
Total	2	10	10	0	9	10	16	8	7	10		8	8	9		9	9	6		9	11	7		10	10	6		8	7	4		7
	15dpi
	#5	#6	#7	#8
1	1	1		1
2	1	0		0
3	2	0		1
4	0	0		0
5	0	0		0
6	0	0		0
7	1	1		1
8	1	0		1
9	1	0		1
10	2	2		2
Total	9	4		7
